# Supplementary material for: Inter- and intra-rater reproducibility of quantitative T1 measurement using semiautomatic region of interest placement in myometrium
Source: PLoS One. 2024 Jan 26;19(1):e0297402. doi: 10.1371/journal.pone.0297402 (PMC10817171; doi:10.1371/journal.pone.0297402)
Supplement: S2 File — (XLSX) [file pone.0297402.s006.xlsx]

## Sheet: Manual ROI placement
Observer 1	Observer 1
1810.69	1815.47
1443.17	1415.65
2442.81	2598.98
1772.69	1771.1
1280.67	1402.38
2093.89	2673.07
1747.89	1741.17
2710.13	2985.03
1982.96	1990.59
2127.4	2734.15
1877.5	867.982
1498.47	1537.14
2116.75	2141.14
1780.52	1813.34
2011.21	1946.77
2366.52	2257.21
1928.85	1872.45
1524.22	1552.22
2179.42	2051.21
2197.37	2339.5
1783.17	1757.35
1882.29	1849.93
1177.97	1084.2
