# Supplementary material for: Inter- and intra-rater reproducibility of quantitative T1 measurement using semiautomatic region of interest placement in myometrium
Source: PLoS One. 2024 Jan 26;19(1):e0297402. doi: 10.1371/journal.pone.0297402 (PMC10817171; doi:10.1371/journal.pone.0297402)
Supplement: S3 File — (XLSX) [file pone.0297402.s007.xlsx]

## Sheet: Semiautomatic ROI placement
Observer 1	Observer 2
1881.82	1830.28
1368.5	1413.85
2485	2471.37
1765.12	1767.63
1351.89	1482.77
1847.39	1794.65
1715.71	1750.03
2140.04	2165.29
1837.05	1821.8
2139.61	2144.1
1395.02	1376.03
1586.19	1580.38
2232.69	2006.51
1848.42	1805.58
2056.99	1963.31
2156.25	2141.83
1934.3	1931.96
1569.77	1522.33
1955.83	1895.67
2362.9	2231.32
1710.15	1716.9
1832.48	1815.81
1712.83	1705.59
